# Supplementary material for: Gastric cancer genomics study using reference human pangenomes
Source: Life Sci Alliance. 2025 Jan 27;8(4):e202402977. doi: 10.26508/lsa.202402977 (PMC11772497; doi:10.26508/lsa.202402977)
Supplement: Supplementary file 2 [file LSA-2024-02977_TableS1.xlsx]

## Sheet: Sheet1
Supplementary Table 1 Genotyping evaluation on the Genome in a Bottle dataset from public literature (Hickey et al. 2020).
Method	Type	Precision	Recall	F1
vg	INS	0.649	0.618	0.633
	DEL	0.696	0.691	0.694
