# Supplementary material for: Gastric cancer genomics study using reference human pangenomes
Source: Life Sci Alliance. 2025 Jan 27;8(4):e202402977. doi: 10.26508/lsa.202402977 (PMC11772497; doi:10.26508/lsa.202402977)
Supplement: Supplementary file 3 [file LSA-2024-02977_TableS2.xlsx]

## Sheet: Sheet1
Supplementary Table 2 Tumor mutation burdens of 185 samples using 3 genomes
Sample	GRCh38 (perMb)	GCPan (perMb)	GGCPan (perMb)
GCH1N00001G	1.88	1.84	2
GCH1N00002G	2.7	2.58	2.84
GCH1N00003G	0.42	0.38	0.44
GCH1N00004G	3.26	2.98	2.96
GCH1N00005G	0.94	0.92	1.04
GCH1N00006G	0.78	0.7	0.38
GCH1N00007G	2.36	2.22	2.16
GCH1N00008G	0.64	1.28	1.32
GCH1N00009G	0.54	0.44	0.54
GCH1N00010G	0.84	0.74	0.72
GCH1N00011G	2.7	2.66	2.72
GCH1N00012G	2.38	2.4	2.42
GCH1N00013G	1.96	2	1.84
GCH1N00014G	0.36	0.38	0.32
GCH1N00015G	2.02	1.92	1.84
GCH1N00016G	0.46	0.6	0.62
GCH1N00017G	2.2	2.26	1.98
GCH1N00018G	0.92	0.96	1.02
GCH1N00019G	3.16	3.2	3.1
GCH1N00020G	27.42	27.46	27.36
GCH1N00021G	27	26.92	27.1
GCH1N00022G	0.48	0.52	0.6
GCH1N00023G	0.7	0.74	0.68
GCH1N00024G	0.22	0.3	0.14
GCH1N00025G	26.48	26.18	26.42
GCH1N00026G	4.04	3.86	3.94
GCH1N00027G	2.04	1.94	2.06
GCH1N00028G	1.06	0.9	0.98
GCH1N00029G	3.12	3.04	2.94
GCH1N00030G	0.98	0.92	0.98
GCH1N00031G	1.06	1.04	1.1
GCH1N00032G	23.68	23.92	23.18
GCH1N00033G	2.84	2.56	2.38
GCH1N00034G	0.38	0.32	0.24
GCH1N00035G	1.64	1.82	1.64
GCH1N00036G	1.54	1.5	1.56
GCH1N00037G	4.98	4.9	4.78
GCH1N00038G	2.26	2.34	1.94
GCH1N00039G	3.32	3.18	3.3
GCH1N00040G	1.02	1.06	1.06
GCH1N00041G	1.42	1.5	1.42
GCH1N00042G	0.38	0.34	0.28
GCH1N00043G	1.2	1.18	1.24
GCH1N00044G	1.1	1	1.1
GCH1N00045G	1.8	1.8	1.86
GCH1N00046G	2.68	2.6	2.72
GCH1N00047G	1.86	1.58	1.68
GCH1N00048G	38.98	38.8	38.08
GCH1N00049G	12.66	15.04	14.88
GCH1N00050G	26.66	26.7	26.2
GCH1N00051G	0.62	0.52	0.52
GCH1N00052G	1.3	1.32	1.18
GCH1N00053G	16.86	16.88	16.64
GCH1N00054G	1.32	1.46	1.26
GCH1N00055G	1.5	1.6	1.44
GCH1N00056G	1.86	1.68	1.7
GCH1N00057G	0.42	0.4	0.36
GCH1N00058G	4	3.96	3.78
GCH1N00059G	3.54	3.58	3.6
GCH1N00060G	1.24	1.26	1.12
GCH1N00061G	3.12	3.02	2.96
GCH1N00062G	1.04	0.96	1.02
GCH1N00063G	0.32	0.34	0.36
GCH1N00064G	1.54	1.46	1.46
GCH1N00065G	3.06	3.04	3
GCH1N00066G	2.36	2.2	2.52
GCH1N00067G	2.16	2	2.06
GCH1N00068G	2.84	2.88	2.64
GCH1N00069G	3.7	3.64	3.76
GCH1N00070G	1.2	1.14	1.14
GCH1N00071G	12.86	12.74	11.44
GCH1N00072G	1.96	1.98	1.78
GCH1N00073G	1.68	1.64	1.62
GCH1N00074G	43.84	43.56	43.58
GCH1N00075G	3.88	3.92	3.8
GCH1N00076G	1.72	1.6	1.62
GCH1N00077G	2.36	2.48	2.34
GCH1N00078G	0.3	0.22	0.26
GCH1N00079G	0.2	0.16	0.18
GCH1N00080G	27.72	31.22	30.2
GCH1N00081G	0.66	0.62	0.52
GCH1N00082G	1.8	1.68	1.7
GCH1N00083G	3.94	4.02	3.8
GCH1N00084G	0.92	0.78	0.76
GCH1N00085G	1.88	1.84	1.86
GCH1N00086G	2.12	1.98	2.18
GCH1N00087G	3.8	3.76	3.58
GCH1N00088G	5.04	4.8	4.94
GCH1N00089G	3.48	3.4	3.24
GCH1N00090G	15.08	20.08	19.64
GCH1N00091G	2	2.28	2.06
GCH1N00092G	3.82	3.56	3.6
GCH1N00093G	0.72	1.32	1.18
GCH1N00094G	0.4	0.46	0.38
GCH1N00095G	1.88	1.86	1.92
GCH1N00096G	31.4	31.3	31.14
GCH1N00097G	23.08	23.34	22.92
GCH1N00098G	0.46	0.44	0.42
GCH1N00099G	1.38	1.34	1.22
GCH1N00100G	2.14	2.14	2.12
GCH1N00101G	0.14	0.22	0.14
GCH1N00102G	1.6	1.56	1.44
GCH1N00103G	3.78	3.66	3.56
GCH1N00104G	23.22	22.94	22.88
GCH1N00105G	1.68	1.58	1.32
GCH1N00106G	14.14	14.16	14
GCH1N00107G	2.1	2.06	1.94
GCH1N00108G	2.38	2.2	2.22
GCH1N00109G	4.7	4.6	4.64
GCH1N00110G	3.32	3.26	3.3
GCH1N00111G	0.48	0.4	0.24
GCH1N00112G	1.18	1.14	1.16
GCH1N00113G	6.3	6.12	5.96
GCH1N00114G	2.24	2.14	2.34
GCH1N00115G	2.22	2.28	2.34
GCH1N00116G	34.24	34.16	33.96
GCH1N00117G	1.12	1.04	1.02
GCH1N00118G	0.8	0.72	0.76
GCH1N00119G	3.78	3.42	3.46
GCH1N00120G	1.62	1.62	1.56
GCH1N00121G	1.18	1.18	1.14
GCH1N00122G	2.14	2.1	2.14
GCH1N00123G	2.22	2.14	1.98
GCH1N00124G	2.96	2.94	3.04
GCH1N00125G	2.9	2.82	2.6
GCH1N00126G	1.46	1.38	1.44
GCH1N00127G	3.06	3.04	2.96
GCH1N00128G	2.52	2.58	2.5
GCH1N00129G	1.98	1.98	1.78
GCH1N00130G	8.34	8.3	8.26
GCH1N00131G	1.06	1.06	0.96
GCH1N00132G	2.12	2.16	2.14
GCH1N00133G	0.16	3.6	3.52
GCH1N00134G	19.86	19.7	19
GCH1N00135G	2.98	2.88	2.72
GCH1N00136G	1.28	1.14	1.12
GCH1N00137G	1.06	1.16	1.02
GCH1N00138G	2.14	1.8	1.74
GCH1N00139G	1.08	0.98	1
GCH2N00001G	3.02	3.02	2.78
GCH2N00002G	1.06	1.02	0.92
GCH2N00003G	2.64	2.66	2.78
GCH2N00004G	5.34	5.22	5.06
GCH2N00005G	3	3.04	3.04
GCH2N00006G	2	1.96	1.96
GCH2N00007G	4.72	4.9	4.64
GCH2N00008G	2.04	2.04	2.18
GCH2N00009G	4.48	4.46	4.6
GCH2N00010G	0.34	0.32	0.34
GCH2N00011G	1.88	1.84	1.86
GCH2N00012G	3.6	3.58	3.3
GCH2N00013G	3.6	3.56	3.42
GCH2N00014G	2.06	1.98	2.04
GCH2N00015G	4.12	4.02	4.12
GCH2N00016G	3.08	3.12	3.16
GCH2N00017G	0.32	0.34	0.3
GCH2N00018G	3.24	3.24	3.24
GCH2N00019G	2.16	2.08	2.04
GCH2N00020G	1.28	1.58	1.7
GCH2N00021G	1.4	1.3	1.04
GCH2N00022G	3.7	3.58	3.78
GCH2N00023G	2.98	3.28	3.14
GCH2N00024G	2.56	2.48	2.46
GCH2N00025G	0.46	0.3	0.34
GCH2N00026G	3.02	2.96	3.14
GCH2N00027G	4.3	4.22	4.22
GCH2N00028G	2.52	2.32	2.08
GCH2N00029G	2.36	2.34	2.44
GCH2N00030G	3.54	3.62	3.5
GCH2N00031G	0.32	0.2	0.34
GCH2N00032G	2.26	2.14	2.06
GCH2N00033G	1.7	1.64	1.9
GCH2N00034G	2.6	2.68	2.72
GCH2N00035G	3.56	3.42	3.32
GCH2N00036G	3.76	3.76	3.42
GCH2N00037G	4	3.9	3.82
GCH2N00038G	0.84	0.92	0.6
GCH2N00039G	0.66	0.68	0.32
GCH2N00040G	1.42	1.34	1.44
GCH2N00041G	18.84	18.9	18.3
GCH2N00042G	1.92	1.64	1.68
GCH2N00043G	3.64	3.64	3.22
GCH2N00044G	1.08	1.28	1.3
GCH2N00045G	4.64	4.48	4.6
GCH2N00046G	1.78	1.76	1.82
