# Supplementary material for: Gastric cancer genomics study using reference human pangenomes
Source: Life Sci Alliance. 2025 Jan 27;8(4):e202402977. doi: 10.26508/lsa.202402977 (PMC11772497; doi:10.26508/lsa.202402977)
Supplement: Supplementary file 4 [file LSA-2024-02977_TableS3.xlsx]

## Sheet: Sheet1
Supplementary Table 3. The calculation of Kappa Values using different references
Consistency analysis		NGS-GRCh38			Kappa Value
		MSI-H	MSI-L/MSS	Total
Bethesda Panel	MSI-H	10	0	10	0. 94952251
	MSI-L/MSS	1	174	175
	Total	11	174	185
Consistency analysis		NGS-GCPan			Kappa Value
		MSI-H	MSI-L/MSS	Total
Bethesda Panel	MSI-H	10	0	10	0.949523
	MSI-L/MSS	1	174	175
	Total	11	174	185
Consistency analysis		NGS-GGCPan			Kappa Value
		MSI-H	MSI-L/MSS	Total
Bethesda Panel	MSI-H	10	0	10	0.949523
	MSI-L/MSS	1	174	175
	Total	11	174	185
Consistency analysis		NGS-GCPan			Kappa Value
		MSI-H	MSI-L/MSS	Total
Candidate Panel	MSI-H	11	0	10	1
	MSI-L/MSS	0	174	174
	Total	11	174	185
