# Supplementary material for: Gastric cancer genomics study using reference human pangenomes
Source: Life Sci Alliance. 2025 Jan 27;8(4):e202402977. doi: 10.26508/lsa.202402977 (PMC11772497; doi:10.26508/lsa.202402977)
Supplement: Supplementary file 5 [file LSA-2024-02977_TableS4.xlsx]

## Sheet: Sheet1
Supplementary Table 4 Primers of the candidate MSI-H markers
repeat times	Repeat unit bases	Right flank bases	Number of occurrences in the MSI-L sample	Primer Sequence (5' to 3')	Matched Gene
13	T	GTCACC	1	AGACCACTCCCTGCCACTAT; TCTTCACATGCAGTGGGACC	FAM49A (ENSG00000197872.11)
13	A	CCCTT	1	CAACAAGGACGAACGTGAAAAAC; CGTCTGCACCAGTCTCATTTCA	LINC02055 (ENSG00000254101.6)
