# Supplementary material for: Gastric cancer genomics study using reference human pangenomes
Source: Life Sci Alliance. 2025 Jan 27;8(4):e202402977. doi: 10.26508/lsa.202402977 (PMC11772497; doi:10.26508/lsa.202402977)
Supplement: Supplementary file 7 [file LSA-2024-02977_TableS5.xlsx]

## Sheet: Sheet1
Supplementary Table 5 MutSigCV output reports of the 4 driver genes
Gene	reference	n_nonsilent	n_silent	proportion_nonsilent	p	q
ALMS1	GRCh38	35	4	0.9	0.000805	0.4467
ALMS1	GCPan	38	3	0.93	0.003628	1
ALMS1	GGCPan	44	2	0.96	1.06e-08	2.85e-05
CLEC4M	GRCh38	8	0	1	0.001122	0.542795
CLEC4M	GCPan	7	0	1	0.002491	0.876061
CLEC4M	GGCPan	12	0	1	9.36e-06	0.01471
ISM2	GRCh38	35	6	0.85	0.366	1
ISM2	GCPan	43	7	0.86	0.969	1
ISM2	GGCPan	48	2	0.96	5.24e-12	1.65e-08
PRDM9	GRCh38	29	6	0.83	0.000278	0.188
PRDM9	GCPan	27	7	0.79	0.00263	0.88
PRDM9	GGCPan	20	3	0.87	3.34e-06	0.00572
n_nonsilent：number of nonsilent mutation in that gene
n_silent：number of silent mutation in that gene
Proportion_nonsilent：n_nonsilent /( n_nonsilent+ n_silent)
