# Supplementary material for: Gastric cancer genomics study using reference human pangenomes
Source: Life Sci Alliance. 2025 Jan 27;8(4):e202402977. doi: 10.26508/lsa.202402977 (PMC11772497; doi:10.26508/lsa.202402977)
Supplement: Supplementary file 8 [file LSA-2024-02977_TableS6.xlsx]

## Sheet: Sheet1
Supplementary Table 6 The information of the 24 candidate driver genes
Gene	GRCh38	GCPan	GGCPan	Cancer Related Studies Record	NCG Record
TP53	√(0;0)	√(0;0)	√(0;0)	Many Cancers(i)	TSG; Oncogene
CDH1	√(0;0)	√(0;0)	√(0;0)	Many Cancers(i)	TSG
RAMP2(*)	√(0;0)	√(0;0)	√(0;0)	Lung Cancer (Yue et al. 2007)
ARID1A	√(0;0)	√(0;0)	√(0;0)	Many Cancers(i)	TSG
RHOA	√(0;0)	√(0;0)	√(0;0)	Many Cancers(i)	TSG; Oncogene
POM121C (*)	√(0;0)	√(0;0)	√(0;0)
QRICH2(*)	√(0;0)	√(0;0)	√(0;0)
CENPB (*)	√(0;0)	√(0;0)	√(0;0)	Breast Cancer (Liang et al. 2004)
ADPRHL1(*)	√(0;0)	√(0;0.09)	(0.02;1)
F5(*)	√(0;0)	√(0;0)	(0.01;1)	Gastric Cancer (Liu et al. 2020); Breast Cancer (Tinholt et al. 2020)	CCD; PLoFA; PTSG
EVPLL (*)	√(0;0)	√(0;0)	(0.14;1)	Lung Cancer (Weng et al. 2021)
NKX2-3(*)	√(0;0)	√(0;0)	(0.01;1)	Hematopoietic Malignancies (Vojkovics et al. 2018); Colorectal Cancer
CSF2RA (*)	√(0;0.01)	√(0;0)	(0;0.58)		CCD; PGoFA; PO
EGFL7 (*)	√(0;0.07)	√(0;0)	(0.13;1)	Many Cancers (Vojkovics et al. 2018)
KRTAP5-7(*)	√(0;0.08)	√(0;0.08)	(0.01;1)
RPP30 (*)	√(0;0.09)	√(0;0.09)	(0;1)	Glioblastoma (Li et al. 2020)
PIK3CA	(0;0.13)	√(0;0.07)	√(0;0.09)	Gastric Cancer (Choi et al. 2023)	Oncogene
TGOLN2(*)	√(0;0)	(0.01;1)	√(0;0.04)
PRDM9(*)	(0;0.19)	(0;0.88)	√(0;0.01)	Many Cancers(ni) (Houle et al. 2018)	CCD; PGoFA; PO
ALMS1(*)	(0;0.45)	(0;1)	√(0;0)		CCD; PLoFA; PTSG
CLEC4M (*)	(0;0.54)	(0;0.88)	√(0;0.01)	Hepatocellular Carcinoma (Yu and Gao 2020)
ISM2(*)	(0.37;1)	(0.97;1)	√(0;0)
MUC17(*)	(0.05;1)	√(0;0.05)	(0;0.26)	Gastric Cancer (Yang et al. 2019)	CCD; PGoFA; PO
1. “*” in column 1 represents that the gene was not reported in the TGCA-STAD(Bass et al. 2014) cohort and Stomach-AdenoCA(Aaltonen et al. 2020) cohort.
2. “√” in column 2~4 represents that the gene was determined to be a driver gene.
3. The numbers in parentheses in column 2~4 represent p-values and q-values. The threshold for a gene to be recognized as a driver gene is q < 0.1.
4. “ni” in column 5 represents gastric cancer was not included in the record. “i” in column 5 represents gastric cancer was included in the record.
5. Functional abbreviations for genes recorded at Network of Cancer Genes(Repana et al. 2019) in column 6:
(1) TSG: Tumor suppressor gene
(2) CCD: Candidate cancer driver
(3) PLoFA: Prevalent loss-of-function alterations
(4) PGoFA: Prevalent gain-of-function alterations
(5) PO: Putative oncogene
(6) PTSG: Putative tumor suppressor gene
