# Supplementary material for: Gastric cancer genomics study using reference human pangenomes
Source: Life Sci Alliance. 2025 Jan 27;8(4):e202402977. doi: 10.26508/lsa.202402977 (PMC11772497; doi:10.26508/lsa.202402977)
Supplement: Supplementary file 9 [file LSA-2024-02977_TableS7.xlsx]

## Sheet: Sheet1
Supplementary Table 7 Mutation Rate of significant mutated genes
Genes	GRCh38(%)	GCPan(%)	GGCPan(%)
TP53	52.43	52.97	53.51
MUC17	47.03	40	39.46
ISM2	18.92	19.46	22.7
ALMS1	17.84	18.38	20.54
ARID1A	18.38	18.38	18.92
QRICH2	16.22	15.68	14.59
F5	14.05	14.59	7.57
PIK3CA	12.43	13.51	13.51
PRDM9	13.51	13.51	9.73
CDH1	11.89	11.89	11.89
ADPRHL1	14.05	8.65	10.27
SPDYE1	7.57	8.11	0.54
POM121C	5.95	5.95	5.95
RAMP2	4.32	5.41	4.86
RHOA	4.86	5.41	5.95
EVPLL	4.86	4.86	1.08
CENPB	4.32	4.32	4.32
CLEC4M	4.86	4.32	6.49
RPP30	3.78	3.78	3.24
CSF2RA	2.16	2.7	1.62
KRTAP5-7	2.7	2.7	1.62
NKX2-3	2.7	2.7	1.08
EGFL7	1.62	2.16	0
TGOLN2	3.78	1.62	3.24
